# Supplementary material for: Exploring the Association Between DTC Obesity-Related Gene Polymorphisms and Obesity Risk Factors in Koreans: Focus on BDNF
Source: Nutrients. 2026 Feb 16;18(4):655. doi: 10.3390/nu18040655 (PMC12942998; doi:10.3390/nu18040655)
Supplement: Supplementary file 1 [file nutrients-18-00655-s001.zip]

Archive with 1 entries (1 files):
- nutrients-4118312-supplementary.pdf
